# Supplementary material for: Genome-wide association study for deoxynivalenol production and aggressiveness in wheat and rye head blight by resequencing 92 isolates of Fusarium culmorum
Source: BMC Genomics. 2021 Aug 30;22:630. doi: 10.1186/s12864-021-07931-5 (PMC8404269; doi:10.1186/s12864-021-07931-5)
Supplement: Supplementary file 1 — Additional file 1: Table S1.Fusarium culmorum isolates used in this study. [file 12864_2021_7931_MOESM1_ESM.xlsx]

## Sheet: Sheet3
Table S1. Fusarium culmorum isolates used in this study
id_2	ID	Chemotype	Location	Country	Collection	Host	Plant part	Year	Collector	Original ID
7D22	X7D22	3ADON	Entringen	Germany	Germany	Winter Wheat	Head	2008	Talas/Miedaner
7D23	X7D23	3ADON	Entringen	Germany	Germany	Winter Wheat	Head	2008	Talas/Miedaner
7D24	X7D24	3ADON	Entringen	Germany	Germany	Winter Wheat	Head	2008	Talas/Miedaner
7D26	X7D26	3ADON	Entringen	Germany	Germany	Winter Wheat	Head	2008	Talas/Miedaner
7D27	X7D27	3ADON	Entringen	Germany	Germany	Winter Wheat	Head	2008	Talas/Miedaner
7D28	X7D28	3ADON	Entringen	Germany	Germany	Winter Wheat	Head	2008	Talas/Miedaner
7D34	X7D34	3ADON	Entringen	Germany	Germany	Winter Wheat	Head	2008	Talas/Miedaner
7D6	X7D6	3ADON	Entringen	Germany	Germany	Winter Wheat	Head	2008	Talas/Miedaner
7D7	X7D7	3ADON	Entringen	Germany	Germany	Winter Wheat	Head	2008	Talas/Miedaner
7D9	X7D9	3ADON	Entringen	Germany	Germany	Winter Wheat	Head	2008	Talas/Miedaner
8D13	X8D13	3ADON	Herrenberg	Germany	Germany	Winter Wheat	Head	2008	Talas/Miedaner
8D14	X8D14	3ADON	Herrenberg	Germany	Germany	Winter Wheat	Head	2008	Talas/Miedaner
8D17	X8D17	3ADON	Herrenberg	Germany	Germany	Winter Wheat	Head	2008	Talas/Miedaner
8D2	X8D2	3ADON	Herrenberg	Germany	Germany	Winter Wheat	Head	2008	Talas/Miedaner
8D20	X8D20	3ADON	Herrenberg	Germany	Germany	Winter Wheat	Head	2008	Talas/Miedaner
8D28	X8D28	3ADON	Herrenberg	Germany	Germany	Winter Wheat	Head	2008	Talas/Miedaner
8D3	X8D3	3ADON	Herrenberg	Germany	Germany	Winter Wheat	Head	2008	Talas/Miedaner
8D33	X8D33	3ADON	Herrenberg	Germany	Germany	Winter Wheat	Head	2008	Talas/Miedaner
8D4	X8D4	3ADON	Herrenberg	Germany	Germany	Winter Wheat	Head	2008	Talas/Miedaner
8D5	X8D5	3ADON	Herrenberg	Germany	Germany	Winter Wheat	Head	2008	Talas/Miedaner
8D6	X8D6	3ADON	Herrenberg	Germany	Germany	Winter Wheat	Head	2008	Talas/Miedaner
8D8	X8D8	3ADON	Herrenberg	Germany	Germany	Winter Wheat	Head	2008	Talas/Miedaner
9D1	X9D1	3ADON	Nufringen	Germany	Germany	Winter Wheat	Head	2008	Talas/Miedaner
9D11	X9D11	3ADON	Nufringen	Germany	Germany	Winter Wheat	Head	2008	Talas/Miedaner
9D18	X9D18	3ADON	Nufringen	Germany	Germany	Winter Wheat	Head	2008	Talas/Miedaner
9D22	X9D22	3ADON	Nufringen	Germany	Germany	Winter Wheat	Head	2008	Talas/Miedaner
9D31	X9D31	3ADON	Nufringen	Germany	Germany	Winter Wheat	Head	2008	Talas/Miedaner
9D32	X9D32	3ADON	Nufringen	Germany	Germany	Winter Wheat	Head	2008	Talas/Miedaner
9D34	X9D34	3ADON	Nufringen	Germany	Germany	Winter Wheat	Head	2008	Talas/Miedaner
9D37	X9D37	3ADON	Nufringen	Germany	Germany	Winter Wheat	Head	2008	Talas/Miedaner
9D38	X9D38	3ADON	Nufringen	Germany	Germany	Winter Wheat	Head	2008	Talas/Miedaner
9D40	X9D40	3ADON	Nufringen	Germany	Germany	Winter Wheat	Head	2008	Talas/Miedaner
9D5	X9D5	3ADON	Nufringen	Germany	Germany	Winter Wheat	Head	2008	Talas/Miedaner
FC2	FC2	3ADON	NA	Finland	Intern. coll.	Spring Barley	Head	1982	JKI Berlin	BBA64218
FC3	FC3	3ADON	NA	Norway	Intern. coll.	Wheat field	Soil	1982	JKI Berlin	BBA64223
FC7	FC7	3ADON	Rothampsted	Great Britain	Intern. coll.	Winter Wheat	Seeds	1983	Rothamsted	RPB 5161
FC33	FC33	3ADON	Chewendowa	Poland	Intern. coll.	Winter Rye	Foot	1991	Miedaner
FC37	FC37	3ADON	Flevoland	Netherlands	Intern. coll.	Winter wheat	Seeds	1966	Snijders
FC40	FC40	3ADON	Szeged	Hungary	Intern. coll.	Winter Wheat	Seeds	1991	Mesterházy
FC46	FC46	3ADON	Wageningen	Netherlands	Intern. coll.	Wheat	Seeds	1966	Snijders	IPO 39-01
FC50	FC50	NIV	Wageningen	Netherlands	Intern. coll.	Winter Wheat	Foot	1987	Snijders
FC65	FC65	3ADON	Svalöf	Sweden	Intern. coll.	Winter Rye	Seeds	1992	Miedaner
FC68	FC68	NIV	Oldambt (Groningen)	Netherlands	Intern. coll.	Winter Wheat	Head	1988	Snijders	SVP 8901
FC70	FC70	3ADON	Ellighausen	Netherlands	Intern. coll.	Winter Wheat	Head	1989	Snijders
FC72	FC72	3ADON	Queensland	Australia	Intern. coll.	NA	Soil debris	1992	Wing	F4095
FC74	FC74	3ADON	Crookston, MN	USA	Intern. coll.	NA	NA	1992	Pl.Pathol. UMN
FC75	FC75	3ADON	Zürich-Reckenholz	Switzerland	Intern. coll.	Winter Wheat	Foot	1992	Miedaner
FC89	FC89	3ADON	Nemchinowska	Russia	Russia	Winter Rye	Head	1993	Miedaner
FC90	FC90	3ADON	Luz	Portugal	Intern. coll.	Durum wheat	Foot	1993	Miedaner
FC95	FC95	3ADON	Messines	Portugal	Intern. coll.	Oat	Foot	1995	Miedaner
FC98	FC98	3ADON	Barriga	Portugal	Intern. coll.	Wheat	Foot	1995	Miedaner
FC104	FC104	3ADON	NA	Romania	Intern. coll.	NA	Head	NA	Ittu
FC106	FC106	3ADON	CPRO-DLO	Netherlands	Intern. coll.	Grass species	NA	NA	Klap
Russ111	Russ111	3ADON	Novgorod	Russia	Russia	Winter Wheat	Head	1994	Levitin
Russ311	Russ311	3ADON	Novgorod	Russia	Russia	Winter Wheat	Head	1994	Levitin
Russ411	Russ411	3ADON	Novgorod	Russia	Russia	Winter Wheat	Head	1994	Levitin
Russ711	Russ711	3ADON	Novgorod	Russia	Russia	Winter Wheat	Head	1994	Levitin
Russ811	Russ811	3ADON	Novgorod	Russia	Russia	Winter Wheat	Head	1994	Levitin
Russ911	Russ911	3ADON	Novgorod	Russia	Russia	Winter Wheat	Head	1994	Levitin
Russ1011	Russ1011	3ADON	Novgorod	Russia	Russia	Winter Wheat	Head	1994	Levitin
Russ1111	Russ1111	3ADON	Novgorod	Russia	Russia	Winter Wheat	Head	1994	Levitin
Russ1211	Russ1211	3ADON	Novgorod	Russia	Russia	Winter Wheat	Head	1994	Levitin
Russ1311	Russ1311	3ADON	Novgorod	Russia	Russia	Winter Wheat	Head	1994	Levitin
Russ1511	Russ1511	3ADON	Novgorod	Russia	Russia	Winter Wheat	Head	1994	Levitin
Russ1611	Russ1611	3ADON	Novgorod	Russia	Russia	Winter Wheat	Head	1994	Levitin
Russ1811	Russ1811	3ADON	Novgorod	Russia	Russia	Winter Wheat	Head	1994	Levitin
Russ1911	Russ1911	3ADON	Novgorod	Russia	Russia	Winter Wheat	Head	1994	Levitin
Russ2011	Russ2011	3ADON	Novgorod	Russia	Russia	Winter Wheat	Head	1994	Levitin
Russ2111	Russ2111	3ADON	Novgorod	Russia	Russia	Winter Wheat	Head	1994	Levitin
Russ2311	Russ2311	3ADON	Novgorod	Russia	Russia	Winter Wheat	Head	1994	Levitin
S021	S021	3ADON	Coastal mountains	Syria	Syria	Spring Wheat	Head	2006	Talas/Miedaner
S022	S022	3ADON	Coastal mountains	Syria	Syria	Spring Wheat	Head	2006	Talas/Miedaner
S023	S023	3ADON	Coastal mountains	Syria	Syria	Spring Wheat	Head	2006	Talas/Miedaner
S043	S043	3ADON	Coastal mountains	Syria	Syria	Spring Wheat	Head	2006	Talas/Miedaner
S045	S045	3ADON	Coastal mountains	Syria	Syria	Spring Wheat	Head	2006	Talas/Miedaner
S060	S060	3ADON	Coastal mountains	Syria	Syria	Spring Wheat	Head	2006	Talas/Miedaner
S109	S109	3ADON	Coastal mountains	Syria	Syria	Spring Wheat	Head	2006	Talas/Miedaner
S129	S129	3ADON	Coastal mountains	Syria	Syria	Spring Wheat	Head	2006	Talas/Miedaner
S220	S220	3ADON	Coastal mountains	Syria	Syria	Spring Wheat	Head	2006	Talas/Miedaner
S222	S222	3ADON	Coastal mountains	Syria	Syria	Spring Wheat	Head	2006	Talas/Miedaner
S229	S229	3ADON	Coastal mountains	Syria	Syria	Spring Wheat	Head	2006	Talas/Miedaner
S256	S256	3ADON	Coastal mountains	Syria	Syria	Spring Wheat	Head	2006	Talas/Miedaner
S259	S259	3ADON	Coastal mountains	Syria	Syria	Spring Wheat	Head	2006	Talas/Miedaner
S264	S264	3ADON	Coastal mountains	Syria	Syria	Spring Wheat	Head	2006	Talas/Miedaner
S265	S265	3ADON	Coastal mountains	Syria	Syria	Spring Wheat	Head	2006	Talas/Miedaner
S267	S267	3ADON	Coastal mountains	Syria	Syria	Spring Wheat	Head	2006	Talas/Miedaner
S274	S274	3ADON	Coastal mountains	Syria	Syria	Spring Wheat	Head	2006	Talas/Miedaner
S275	S275	3ADON	Coastal mountains	Syria	Syria	Spring Wheat	Head	2006	Talas/Miedaner
S276	S276	3ADON	Coastal mountains	Syria	Syria	Spring Wheat	Head	2006	Talas/Miedaner
S280	S280	3ADON	Coastal mountains	Syria	Syria	Spring Wheat	Head	2006	Talas/Miedaner
S283	S283	3ADON	Coastal mountains	Syria	Syria	Spring Wheat	Head	2006	Talas/Miedaner
S289	S289	3ADON	Coastal mountains	Syria	Syria	Spring Wheat	Head	2006	Talas/Miedaner
S290	S290	3ADON	Coastal mountains	Syria	Syria	Spring Wheat	Head	2006	Talas/Miedaner
S296	S296	3ADON	Coastal mountains	Syria	Syria	Spring Wheat	Head	2006	Talas/Miedaner
S299	S299	3ADON	Coastal mountains	Syria	Syria	Spring Wheat	Head	2006	Talas/Miedaner
CPRO-DLO= Centre for Plant Breeding and Reproduction Research
Coastal mountains=Transect from Tal-Kalakh to Aleppo, Syria
