# Supplementary material for: Genome-wide association study for deoxynivalenol production and aggressiveness in wheat and rye head blight by resequencing 92 isolates of Fusarium culmorum
Source: BMC Genomics. 2021 Aug 30;22:630. doi: 10.1186/s12864-021-07931-5 (PMC8404269; doi:10.1186/s12864-021-07931-5)
Supplement: Supplementary file 3 — Additional file 3: Table S3. Best linear unbiased estimates (BLUES) for aggressiveness in wheat (AGG.WHEAT), aggressiveness in rye (AGG.RYE), and deoxynivalenol content in wheat (DON-WHEAT) for all tested isolates across locations and years. [file 12864_2021_7931_MOESM3_ESM.xlsx]

## Sheet: Sheet2
BLUES for all tested isolates across locations and years
BLUES=Best linear unbiased estimates
ID	Population	AGG.WHEAT	AGG.RYE	DON.WHEAT
7D22	Germany	14.1797	12.22	10.2091
7D23	Germany	15.8941	10.3153	11.414
7D24	Germany	16.4418	15.2444	12.3251
7D26	Germany	13.0137	10.0718	5.15545
7D27	Germany	14.762	12.7987	13.383
7D28	Germany	18.2802	13.4978	15.1125
7D34	Germany	14.7383	15.1305	14.9788
7D6	Germany	15.7331	17.1535	13.7761
7D7	Germany	16.4311	16.5022	12.9328
7D9	Germany	14.6268	19.4011	10.8639
8D13	Germany	14.483	14.3883	12.2674
8D14	Germany	12.2555	12.627	9.21799
8D17	Germany	15.7402	12.623	10.0764
8D2	Germany	16.4259	17.8922	11.8827
8D20	Germany	15.7856	16.6015	12.3068
8D28	Germany	14.8381	13.0341	11.7968
8D3	Germany	15.1007	20.4426	12.9091
8D33	Germany	14.1613	12.5367	13.3033
8D4	Germany	14.9263	13.9984	13.7393
8D5	Germany	15.9862	21.6807	14.1261
8D6	Germany	15.5772	14.6164	9.68465
8D8	Germany	16.5352	18.6816	16.6422
9D1	Germany	14.8575	13.5933	12.8727
9D11	Germany	14.3816	12.4457	15.3269
9D18	Germany	15.0213	14.3621	16.6327
9D22	Germany	16.7818	16.6806	20.7429
9D31	Germany	15.6367	11.8912	11.0302
9D32	Germany	17.0128	19.0228	12.9157
9D34	Germany	15.5227	18.2312	14.6651
9D37	Germany	15.2381	15.0871	8.82553
9D38	Germany	13.3695	14.4371	13.6459
9D40	Germany	17.999	14.8338	10.3808
9D5	Germany	18.1661	19.07	14.2133
FC104	International	17.7553	18.1762	15.6024
FC106	International	13.3966	13.6583	11.4719
FC2	International	17.107	22.2006	17.1832
FC3	International	17.5779	19.3474	16.978
FC33	International	17.9027	18.4544	17.401
FC37	International	12.9698	15.4455	8.00119
FC40	International	15.7926	15.16	15.4029
FC46	International	14.9016	18.9434	10.1861
FC50	International	8.82132	10.3954	0.445559
FC65	International	18.6797	8.38303	15.5998
FC68	International	11.6371	11.9244	0.670352
FC7	International	12.4671	9.22935	7.40732
FC70	International	13.054	14.17	8.27364
FC72	International	15.8814	11.2656	14.1776
FC74	International	12.5223	12.6918	10.8364
FC75	International	14.6442	15.6256	11.8933
FC89	International	11.7438	12.8617	9.11564
FC90	International	16.8408	15.3855	15.1657
FC95	International	17.7837	27.9235	16.5573
FC98	International	15.5231	13.7034	12.7374
Russ1011	Russia	17.8323	23.9178	18.7779
Russ111	Russia	16.4867	16.7003	15.3912
Russ1111	Russia	15.867	14.7783	15.5355
Russ1211	Russia	16.1356	14.8239	12.966
Russ1311	Russia	15.9841	14.2947	14.1378
Russ1511	Russia	15.0232	10.9033	9.62395
Russ1611	Russia	16.1591	16.309	8.59769
Russ1811	Russia	16.3316	21.5871	13.5
Russ1911	Russia	16.2873	20.5103	11.4982
Russ2011	Russia	17.2458	18.4448	13.5189
Russ2111	Russia	15.6062	16.9014	13.0827
Russ2311	Russia	17.7807	18.4246	15.8222
Russ311	Russia	12.8586	15.7215	11.9404
Russ411	Russia	17.6299	26.9829	17.6578
Russ711	Russia	16.8353	17.1121	11.3656
Russ811	Russia	18.6737	20.9401	14.7135
Russ911	Russia	18.713	16.9521	14.1151
S021	Syria	19.3954	23.5388	13.3766
S022	Syria	18.0488	18.1423	16.3142
S023	Syria	15.2107	15.3423	11.8072
S043	Syria	17.4358	26.8472	14.2625
S045	Syria	14.4973	22.1458	14.8354
S060	Syria	13.9387	9.10012	15.1977
S109	Syria	19.5366	18.792	17.4298
S129	Syria	6.90178	3.43854	2.21826
S220	Syria	17.142	13.1561	15.7284
S222	Syria	15.8567	21.1276	10.3859
S229	Syria	16.3507	11.9283	11.1712
S256	Syria	13.9142	12.1099	8.24083
S259	Syria	14.8066	12.7868	10.5588
S264	Syria	14.0469	19.2349	10.0186
S265	Syria	14.8928	13.4469	8.53109
S267	Syria	14.7149	9.61728	10.0869
S274	Syria	14.0876	12.4979	11.1247
S275	Syria	18.922	16.4873	18.6809
S276	Syria	17.6783	17.2555	13.3603
S280	Syria	10.971	6.65051	1.29637
S283	Syria	14.8618	17.892	12.8443
S289	Syria	15.826	17.0865	13.8552
S290	Syria	15.2743	16.5676	12.9993
S296	Syria	15.008	11.9847	15.4096
S299	Syria	18.5384	14.7342	16.213
